# Supplementary material for: ALOX5AP is a new prognostic indicator in acute myeloid leukemia
Source: Discov Oncol. 2023 Nov 23;14:210. doi: 10.1007/s12672-023-00826-9 (PMC10667204; doi:10.1007/s12672-023-00826-9)
Supplement: Supplementary file 2 — (XLSX 14 KB) [file 12672_2023_826_MOESM2_ESM.xlsx]

## Sheet: Sheet1
Target	Position	Chr	GenomePosition	Distance2TSS	Type	53	58	67	80	83	90	103	147	152	184	190	199	201	204	212	211	105	213	372	441	541	579	615	616	626	675	686	722	735	757	832	863	979	1176	1206	1254	1365	2948	AML_2962	4357	4470	5376	5430	1728
ALOX5AP_2	97	chr13	30735647	140	CG	0.0226322	0.0126267	0.00807494	0.0107252	0.014059	0.0127536	0.0337568	0.0100806	0.013751	0.299631	0.02115	0.017341	0.0128186	0.0315366	0.00661395	0.0520178	0.012905	0.0162221	0.0549555	0.0230155	0.0219355	0.0102041	0.0173928	0.0157036	0.0188053	0.0201425	0.00123305	0.165749	0.00664011	0.0567133	0.0181058	0.0231644	0.00827447	0.0101359	0.0265487	0.015615	0.00629591	0.0105723	0.0279297	0.0250263	0.00704225	0.0148266	0.0436402	0.0268336
ALOX5AP_2	112	chr13	30735662	155	CG	0.0998227	0.0285158	0.0173466	0.02639	0.0361745	0.0238234	0.0740138	0.0157919	0.0286155	0.534653	0.0179533	0.0332477	0.0255079	0.0409875	0.011194	0.0556962	0.0183574	0.0339935	0.0973298	0.0540397	0.13344	0.012813	0.027698	0.0284797	0.042627	0.107183	0.0378882	0.340234	0.0145262	0.124804	0.0267158	0.0417095	0.0110954	0.040661	0.290672	0.0262764	0.0140449	0.0114837	0.0517735	0.0637575	0.00351494	0.0243071	0.300232	0.0506554
						AML
[truncated: 84 more columns]
