# Supplementary material for: ALOX5AP is a new prognostic indicator in acute myeloid leukemia
Source: Discov Oncol. 2023 Nov 23;14:210. doi: 10.1007/s12672-023-00826-9 (PMC10667204; doi:10.1007/s12672-023-00826-9)
Supplement: Supplementary file 3 — (ZIP 1430 KB) [file 12672_2023_826_MOESM3_ESM.zip › Additional file 3/TCGA_seq_median grouping.xlsx]

## Sheet: Sheet 1
ALOX5AP
