# Supplementary material for: ALOX5AP is a new prognostic indicator in acute myeloid leukemia
Source: Discov Oncol. 2023 Nov 23;14:210. doi: 10.1007/s12672-023-00826-9 (PMC10667204; doi:10.1007/s12672-023-00826-9)
Supplement: Supplementary file 4 — (ZIP 16 KB) [file 12672_2023_826_MOESM4_ESM.zip]

Archive with 3 entries (2 files):
- Additional file 4/sigDownRegmiRNA.xlsx
- Additional file 4/sigUpRegmiRNA.xlsx
- Additional file 4/
